# Supplementary material for: ﻿Plume moths (Lepidoptera, Pterophoridae) of a recently discovered lepidopteran diversity hotspot in the Mount Cameroon area, with descriptions of four new species
Source: Zookeys. 2025 Mar 11;1231:145–68. doi: 10.3897/zookeys.1231.139530 (PMC11920818; doi:10.3897/zookeys.1231.139530)
Supplement: XML Treatment for Titanoptilus bigoti [file zookeys.1231.139530-treatment1.xml]

<!DOCTYPE tp:taxon-treatment
  PUBLIC "-//TaxonX//DTD Taxonomic Treatment Publishing DTD v0 20100105//EN" "tax-treatment-NSO.dtd">
<tp:taxon-treatment xmlns:tp="http://www.plazi.org/taxpub"><tp:treatment-meta><kwd-group><label>Taxon classification</label><kwd>
                <named-content content-type="kingdom">Animalia</named-content>
              </kwd><kwd>
                <named-content content-type="order">Lepidoptera</named-content>
              </kwd><kwd>
                <named-content content-type="family">Pterophoridae</named-content>
              </kwd></kwd-group><mixed-citation publication-type="journal"><person-group><name><surname>Ustjuzhanin</surname><given-names>Peter</given-names></name><name><surname>Kovtunovich</surname><given-names>Vasily N.</given-names></name><name><surname>Delabye</surname><given-names>Sylvain</given-names></name><name><surname>Maicher</surname><given-names>Vincent</given-names></name><name><surname>Sáfián</surname><given-names>Szabolcs</given-names></name><name><surname>Fokam</surname><given-names>Eric B.</given-names></name><name><surname>Tropek</surname><given-names>Robert</given-names></name></person-group><article-title>﻿Plume moths (<tp:taxon-name><tp:taxon-name-part taxon-name-part-type="order">Lepidoptera</tp:taxon-name-part></tp:taxon-name>, <tp:taxon-name><tp:taxon-name-part taxon-name-part-type="family">Pterophoridae</tp:taxon-name-part></tp:taxon-name>) of a recently discovered lepidopteran diversity hotspot in the Mount Cameroon area, with descriptions of four new species</article-title><source>Zookeys</source><day>11</day><month>03</month><year>2025</year><volume>1231</volume><fpage>145</fpage><lpage>168</lpage><pub-id pub-id-type="doi">10.3897/zookeys.1231.139530</pub-id></mixed-citation></tp:treatment-meta><tp:nomenclature><label>﻿</label><tp:taxon-name>
              <object-id xmlns:xlink="http://www.w3.org/1999/xlink" content-type="arpha" xlink:type="simple">40468D87-49DE-5729-9F5E-8DCCFF831B9A</object-id>
              <tp:taxon-name-part taxon-name-part-type="genus" reg="Titanoptilus">Titanoptilus</tp:taxon-name-part>
              <tp:taxon-name-part taxon-name-part-type="species" reg="bigoti">bigoti</tp:taxon-name-part>
              <object-id xmlns:xlink="http://www.w3.org/1999/xlink" content-type="zoobank" xlink:type="simple">https://zoobank.org/8EA59C5A-694E-49B9-9B85-2004189371BE</object-id>
            </tp:taxon-name><tp:taxon-authority>Ustjuzhanin &amp; Kovtunovich</tp:taxon-authority><tp:taxon-status xmlns:xlink="http://www.w3.org/1999/xlink" xlink:type="simple">sp. nov.</tp:taxon-status><xref ref-type="fig" rid="F1">Figs 1</xref><xref ref-type="fig" rid="F1">, 2</xref></tp:nomenclature><tp:treatment-sec sec-type="type material" id="SECID0EZMAC"><title>Type material examined.</title><p><bold><italic>Holotype</italic></bold> • ♂ (<named-content xmlns:xlink="http://www.w3.org/1999/xlink" content-type="dwc:institutional_code" xlink:title="Nature Education Centre, Jagiellonian University" xlink:href="http://grbio.org/institution/jagiellonian-university" xlink:type="simple">NECJU</named-content> No. 241015), Cameroon, Bamboo Camp, 350 m a.s.l., Mount Cameroon, <named-content xmlns:xlink="http://www.w3.org/1999/xlink" content-type="dwc:verbatimCoordinates" xlink:type="simple"><named-content content-type="geo-json" specific-use="{&#34;type&#34;:&#34;Point&#34;,&#34;coordinates&#34;:[9.050500,4.087900]}" id="NCID0ELNAC" xlink:type="simple">4.0879°N, 9.0505°E</named-content></named-content>, 14–23.II.2016, Sz. Sáfián, R. Tropek, V. Maicher leg.</p><fig id="F1" position="float" orientation="portrait"><object-id xmlns:xlink="http://www.w3.org/1999/xlink" content-type="doi" xlink:type="simple">10.3897/zookeys.1231.139530.figures1-2</object-id><object-id xmlns:xlink="http://www.w3.org/1999/xlink" content-type="arpha" xlink:type="simple">5F1FF7F1-8515-5F76-A26B-8C303DF8DD80</object-id><label>Figures 1, 2.</label><caption><p><italic><tp:taxon-name><tp:taxon-name-part taxon-name-part-type="genus" reg="Titanoptilus">Titanoptilus</tp:taxon-name-part><tp:taxon-name-part taxon-name-part-type="species" reg="bigoti">bigoti</tp:taxon-name-part></tp:taxon-name></italic> Ustjuzhanin &amp; Kovtunovich, sp. nov. <bold>1</bold> adult male, holotype, <named-content xmlns:xlink="http://www.w3.org/1999/xlink" content-type="dwc:institutional_code" xlink:title="Nature Education Centre, Jagiellonian University" xlink:href="http://grbio.org/institution/jagiellonian-university" xlink:type="simple">NECJU</named-content><bold>2</bold> male genitalia, holotype, NEJCU, preparation slide no. 241015. Scale bar: 10 mm.</p></caption><graphic xmlns:xlink="http://www.w3.org/1999/xlink" xlink:href="zookeys-1231-145_article-139530__-g001.jpg" position="float" orientation="portrait" xlink:type="simple" id="oo_1277907.jpg"><uri content-type="original_file" xlink:type="simple">https://binary.pensoft.net/fig/1277907</uri></graphic></fig></tp:treatment-sec><tp:treatment-sec sec-type="description" id="SECID0EQOAC"><title>External characters.</title><p>The wingspan is 31 mm. The head and tegulae are pale brown. The thorax is interspersed with dark-brown filiform scales. The labial palpi are thin, straight, and equal in length to the eye diameter, basally brown, and noticeably paler apically. The antennae are thin and dark brown. The forewings are pale brown, with a small elongated brown discal spot at the base. There is a distinct brown spot at the cleft base. The fringe inside the cleft is yellowish brown. The hindwings are yellowish brown. The hindwing fringes are dark, with the third lobe interspersed with evenly distributed dark spatulate scales on the costal margin and forming three distinct patches on the anal margin, a small cluster at the tip, two triangular patches along the middle, and a cluster at the base. The abdomen is long and pale brown, with creamy scales at the base of the thorax extending to the first abdominal segment. The hind legs are long and pale brown with noticeable darkening at the bases of the spurs.</p></tp:treatment-sec><tp:treatment-sec sec-type="description" id="SECID0EVOAC"><title>Description.</title><p><bold><italic>Male genitalia</italic>.</bold> The genitalia are symmetrical. The valves each comprise two lobes: the basal lobes arise beyond the sacculus are relatively wide and subquadrate, and narrow apically. The distal lobes are narrower, and longer, and ~ 2 × the length of the basal lobes. Narrow sclerotized processes extend from the distal lobes and are only slightly shorter than those lobes. The uncus is robust, equal in length to the distal lobes of the valves, basally wide, and apically narrow and rounded. The saccus is wide and triangular. Sternum VIII is forked, with sclerotised distal margins. The aedeagus is long and thin in its distal 2/3, bent at a right angle ~ 1/3 along its length. The basal part is noticeably thicker up to the bend.</p></tp:treatment-sec><tp:treatment-sec sec-type="diagnosis" id="SECID0EAPAC"><title>Diagnosis.</title><p>In terms of size and wings colour, the new species is similar to <italic><tp:taxon-name><tp:taxon-name-part taxon-name-part-type="genus" reg="Titanoptilus">Titanoptilus</tp:taxon-name-part><tp:taxon-name-part taxon-name-part-type="species" reg="melanodonta">melanodonta</tp:taxon-name-part></tp:taxon-name></italic> Hampson, 1905 (Figs <xref ref-type="fig" rid="F2">3</xref>, <xref ref-type="fig" rid="F2">4</xref>) but differs in the absence of fringe bundles along the lower margin of the second lobe of the forewing and at the base of the third lobe of the hindwing. In the male genitalia, the new species is similar to <italic><tp:taxon-name><tp:taxon-name-part taxon-name-part-type="genus" reg="Titanoptilus">Titanoptilus</tp:taxon-name-part><tp:taxon-name-part taxon-name-part-type="species" reg="procerus">procerus</tp:taxon-name-part></tp:taxon-name></italic> Bigot, 1969 (male genitalia described and illustrated in <xref ref-type="bibr" rid="B1">Bigot 1969</xref>), in having bilobed valves and the narrow, long, and bent aedeagus. However, in the new species, the valves are basally wide, and the aedeagus is bent at a right angle, while in <italic><tp:taxon-name><tp:taxon-name-part taxon-name-part-type="genus" reg="Titanoptilus">T.</tp:taxon-name-part><tp:taxon-name-part taxon-name-part-type="species" reg="procerus">procerus</tp:taxon-name-part></tp:taxon-name></italic>, the valves are basally narrow, and the aedeagus is arched.</p><fig id="F2" position="float" orientation="portrait"><object-id xmlns:xlink="http://www.w3.org/1999/xlink" content-type="doi" xlink:type="simple">10.3897/zookeys.1231.139530.figures3-4</object-id><object-id xmlns:xlink="http://www.w3.org/1999/xlink" content-type="arpha" xlink:type="simple">9B9C77BB-B4FD-5546-B014-C0E4B2C55CD5</object-id><label>Figures 3, 4.</label><caption><p><italic><tp:taxon-name><tp:taxon-name-part taxon-name-part-type="genus" reg="Titanoptilus">Titanoptilus</tp:taxon-name-part><tp:taxon-name-part taxon-name-part-type="species" reg="melanodonta">melanodonta</tp:taxon-name-part></tp:taxon-name></italic> Hampson, 1905 <bold>3</bold> adult male, holotype, <named-content xmlns:xlink="http://www.w3.org/1999/xlink" content-type="dwc:institutional_code" xlink:title="Natural History Museum in London" xlink:href="http://grbio.org/institution/natural-history-museum-london" xlink:type="simple">NHMUK</named-content>, locality: [Kenya], British East Africa, N’dimy, Uganda Railway, mile 469, leg. C. S. Betton <bold>4</bold> male genitalia, holotype, <named-content xmlns:xlink="http://www.w3.org/1999/xlink" content-type="dwc:institutional_code" xlink:title="Natural History Museum in London" xlink:href="http://grbio.org/institution/natural-history-museum-london" xlink:type="simple">NHMUK</named-content>, gen.pr. no.21811. Scale bar: 10 mm.</p></caption><graphic xmlns:xlink="http://www.w3.org/1999/xlink" xlink:href="zookeys-1231-145_article-139530__-g002.jpg" position="float" orientation="portrait" xlink:type="simple" id="oo_1277908.jpg"><uri content-type="original_file" xlink:type="simple">https://binary.pensoft.net/fig/1277908</uri></graphic></fig></tp:treatment-sec><tp:treatment-sec sec-type="distribution" id="SECID0EYBAE"><title>Distribution.</title><p>Cameroon, Democratic Republic of Congo.</p></tp:treatment-sec><tp:treatment-sec sec-type="Flight period" id="SECID0E4BAE"><title>Flight period.</title><p>On Mount Cameroon, the species was collected in February.</p></tp:treatment-sec><tp:treatment-sec sec-type="etymology" id="SECID0ECCAE"><title>Etymology.</title><p>The species is named in honour of Louis Bigot, the first researcher who worked on African plume moths, as a token of gratitude for his significant contributions.</p></tp:treatment-sec><tp:treatment-sec sec-type="notes" id="SECID0EHCAE"><title>Note.</title><p>In <xref ref-type="bibr" rid="B1">Bigot (1969)</xref>, this species was misidentified and illustrated as <italic><tp:taxon-name><tp:taxon-name-part taxon-name-part-type="genus" reg="Titanoptilus">T.</tp:taxon-name-part><tp:taxon-name-part taxon-name-part-type="species" reg="melanodonta">melanodonta</tp:taxon-name-part></tp:taxon-name></italic> (collected in the Democratic Republic of Congo, d’Eala et de Bokuma, Equateur, leg. L. Bigot), because L. Bigot did not have an opportunity to study the <italic><tp:taxon-name><tp:taxon-name-part taxon-name-part-type="genus" reg="Titanoptilus">T.</tp:taxon-name-part><tp:taxon-name-part taxon-name-part-type="species" reg="melanodonta">melanodonta</tp:taxon-name-part></tp:taxon-name></italic> type specimen, and the species’ genitalia were not known at that time. Upon examining the male genitalia of <italic><tp:taxon-name><tp:taxon-name-part taxon-name-part-type="genus" reg="Titanoptilus">T.</tp:taxon-name-part><tp:taxon-name-part taxon-name-part-type="species" reg="melanodonta">melanodonta</tp:taxon-name-part></tp:taxon-name></italic> type specimen, collected in Kenya (Kenya, British East Africa, N’dimy, Uganda Railway, mile 469, leg. C.S. Betton; Figs <xref ref-type="fig" rid="F2">3</xref>, <xref ref-type="fig" rid="F2">4</xref>) and stored in the 
            
            <named-content xmlns:xlink="http://www.w3.org/1999/xlink" xlink:type="simple" content-type="institution" xlink:href="http://grbio.org/institution/natural-history-museum-london" id="NCID0ESEAE">Natural History Museum in London</named-content>, UK (<bold><named-content xmlns:xlink="http://www.w3.org/1999/xlink" content-type="dwc:institutional_code" xlink:title="Natural History Museum in London" xlink:href="http://grbio.org/institution/natural-history-museum-london" xlink:type="simple">NHMUK</named-content></bold>), 
            
            PU and VK found that the male image in <xref ref-type="bibr" rid="B1">Bigot (1969)</xref> does not correspond to the type specimen. Therefore, we have illustrated the <italic><tp:taxon-name><tp:taxon-name-part taxon-name-part-type="genus" reg="Titanoptilus">T.</tp:taxon-name-part><tp:taxon-name-part taxon-name-part-type="species" reg="melanodonta">melanodonta</tp:taxon-name-part></tp:taxon-name></italic> holotype in this study (Figs <xref ref-type="fig" rid="F2">3</xref>, <xref ref-type="fig" rid="F2">4</xref>). Instead, the male genitalia image in <xref ref-type="bibr" rid="B1">Bigot (1969)</xref> exactly matches the newly described species. Although we do not have access to the specimens, we expect they belong to <italic><tp:taxon-name><tp:taxon-name-part taxon-name-part-type="genus" reg="Titanoptilus">T.</tp:taxon-name-part><tp:taxon-name-part taxon-name-part-type="species" reg="bigoti">bigoti</tp:taxon-name-part></tp:taxon-name></italic>, described in this study, based on Bigot’s illustrations.</p></tp:treatment-sec><ref-list><ref id="B1"><mixed-citation xmlns:xlink="http://www.w3.org/1999/xlink" xlink:type="simple"><person-group><name name-style="western"><surname>Bigot</surname><given-names>L</given-names></name></person-group> (<year>1969</year>) <article-title>Les Lépidoptères <tp:taxon-name><tp:taxon-name-part taxon-name-part-type="family">Pterophoridae</tp:taxon-name-part></tp:taxon-name> du musée royal de l’Afrique centrale, à Tervuren.</article-title><source>Revue de Zoologie et de Botanique Africaines</source><volume>79</volume>: <fpage>165</fpage>–<lpage>206</lpage>.</mixed-citation></ref></ref-list></tp:taxon-treatment>
