# Supplementary material for: ﻿Plume moths (Lepidoptera, Pterophoridae) of a recently discovered lepidopteran diversity hotspot in the Mount Cameroon area, with descriptions of four new species
Source: Zookeys. 2025 Mar 11;1231:145–68. doi: 10.3897/zookeys.1231.139530 (PMC11920818; doi:10.3897/zookeys.1231.139530)
Supplement: XML Treatment for Titanoptilus murkwe [file zookeys.1231.139530-treatment2.xml]

<!DOCTYPE tp:taxon-treatment
  PUBLIC "-//TaxonX//DTD Taxonomic Treatment Publishing DTD v0 20100105//EN" "tax-treatment-NSO.dtd">
<tp:taxon-treatment xmlns:tp="http://www.plazi.org/taxpub"><tp:treatment-meta><kwd-group><label>Taxon classification</label><kwd>
                <named-content content-type="kingdom">Animalia</named-content>
              </kwd><kwd>
                <named-content content-type="order">Lepidoptera</named-content>
              </kwd><kwd>
                <named-content content-type="family">Pterophoridae</named-content>
              </kwd></kwd-group><mixed-citation publication-type="journal"><person-group><name><surname>Ustjuzhanin</surname><given-names>Peter</given-names></name><name><surname>Kovtunovich</surname><given-names>Vasily N.</given-names></name><name><surname>Delabye</surname><given-names>Sylvain</given-names></name><name><surname>Maicher</surname><given-names>Vincent</given-names></name><name><surname>Sáfián</surname><given-names>Szabolcs</given-names></name><name><surname>Fokam</surname><given-names>Eric B.</given-names></name><name><surname>Tropek</surname><given-names>Robert</given-names></name></person-group><article-title>﻿Plume moths (<tp:taxon-name><tp:taxon-name-part taxon-name-part-type="order">Lepidoptera</tp:taxon-name-part></tp:taxon-name>, <tp:taxon-name><tp:taxon-name-part taxon-name-part-type="family">Pterophoridae</tp:taxon-name-part></tp:taxon-name>) of a recently discovered lepidopteran diversity hotspot in the Mount Cameroon area, with descriptions of four new species</article-title><source>Zookeys</source><day>11</day><month>03</month><year>2025</year><volume>1231</volume><fpage>145</fpage><lpage>168</lpage><pub-id pub-id-type="doi">10.3897/zookeys.1231.139530</pub-id></mixed-citation></tp:treatment-meta><tp:nomenclature><label>﻿</label><tp:taxon-name>
              <object-id xmlns:xlink="http://www.w3.org/1999/xlink" content-type="arpha" xlink:type="simple">EFA21366-D4A9-5026-ACF7-05825C5B32C2</object-id>
              <tp:taxon-name-part taxon-name-part-type="genus" reg="Titanoptilus">Titanoptilus</tp:taxon-name-part>
              <tp:taxon-name-part taxon-name-part-type="species" reg="murkwe">murkwe</tp:taxon-name-part>
              <object-id xmlns:xlink="http://www.w3.org/1999/xlink" content-type="zoobank" xlink:type="simple">https://zoobank.org/ACF340B5-2310-4B02-8D4D-321652E6AFE9</object-id>
            </tp:taxon-name><tp:taxon-authority>Ustjuzhanin &amp; Kovtunovich</tp:taxon-authority><tp:taxon-status xmlns:xlink="http://www.w3.org/1999/xlink" xlink:type="simple">sp. nov.</tp:taxon-status><xref ref-type="fig" rid="F3">Figs 5</xref><xref ref-type="fig" rid="F3">, 6</xref></tp:nomenclature><tp:treatment-sec sec-type="type material" id="SECID0EXGAE"><title>Type material examined.</title><p><bold><italic>Holotype</italic></bold> • ♀ (<named-content xmlns:xlink="http://www.w3.org/1999/xlink" content-type="dwc:institutional_code" xlink:title="Nature Education Centre, Jagiellonian University" xlink:href="http://grbio.org/institution/jagiellonian-university" xlink:type="simple">NECJU</named-content> no. 241016), Cameroon, Crater Lake, 1,500 m a.s.l., Mt. Cameroon, <named-content xmlns:xlink="http://www.w3.org/1999/xlink" content-type="dwc:verbatimCoordinates" xlink:type="simple"><named-content content-type="geo-json" specific-use="{&#34;type&#34;:&#34;Point&#34;,&#34;coordinates&#34;:[9.071700,4.144300]}" id="NCID0EJHAE" xlink:type="simple">4.1443°N, 9.0717°E</named-content></named-content>, 23–29.IV.2017, V. Maicher, P. Potocký, S. Delabye leg.</p></tp:treatment-sec><tp:treatment-sec sec-type="description" id="SECID0EOHAE"><title>External characters.</title><p>The wingspan is 36 mm. The head and thorax are dark brown, while the tegulae are pale brown. The labial palpi are thin, straight, and apically acute, with a length equal to the eye diameter. The antennae are thin and dark brown. The forewings are brown, with a narrow oblique yellowish stripe across the base of the first lobe. The first lobe is distally lightened with white scales, while the second lobe is mottled with brown and pale scales. The fringe inside the cleft is dark brown. Along the outer margin of the second lobe, the fringe is narrow and brownish grey but it widens and becomes darker in its distal part. The hindwings are brown, slightly paler than the forewings (unfortunately, not clearly visible in the specimen picture; Fig. <xref ref-type="fig" rid="F3">5</xref>). The fringe of the third lobe anal margin features a row of short dark spatulate scales on the basal half. These scales narrow further towards the middle before lengthening into a long, rounded scale bundle, which narrows again towards the apical fringe bundle, forming a rounded scale tooth at the lobe terminus. The hind legs are long and pale brown, with noticeable darkening at the bases of the spurs.</p><fig id="F3" position="float" orientation="portrait"><object-id xmlns:xlink="http://www.w3.org/1999/xlink" content-type="doi" xlink:type="simple">10.3897/zookeys.1231.139530.figures5-6</object-id><object-id xmlns:xlink="http://www.w3.org/1999/xlink" content-type="arpha" xlink:type="simple">13412E0F-3DE9-529C-A090-F86CB4A1E720</object-id><label>Figures 5, 6.</label><caption><p><italic><tp:taxon-name><tp:taxon-name-part taxon-name-part-type="genus" reg="Titanoptilus">Titanoptilus</tp:taxon-name-part><tp:taxon-name-part taxon-name-part-type="species" reg="murkwe">murkwe</tp:taxon-name-part></tp:taxon-name></italic> Ustjuzhanin &amp; Kovtunovich, sp. nov. <bold>5</bold> adult female, holotype, <named-content xmlns:xlink="http://www.w3.org/1999/xlink" content-type="dwc:institutional_code" xlink:title="Nature Education Centre, Jagiellonian University" xlink:href="http://grbio.org/institution/jagiellonian-university" xlink:type="simple">NECJU</named-content><bold>6</bold> female genitalia, holotype, NEJCU, preparation slide no. 241016. Scale bar: 10 mm.</p></caption><graphic xmlns:xlink="http://www.w3.org/1999/xlink" xlink:href="zookeys-1231-145_article-139530__-g003.jpg" position="float" orientation="portrait" xlink:type="simple" id="oo_1277909.jpg"><uri content-type="original_file" xlink:type="simple">https://binary.pensoft.net/fig/1277909</uri></graphic></fig></tp:treatment-sec><tp:treatment-sec sec-type="description" id="SECID0EYIAE"><title>Description. <italic>Female genitalia</italic>.</title><p>The papillae anales are elongated and oval. The antrum is narrow, tubular, and sclerotized, with the ostium slightly extended. The ductus is thin, long, and membranous. The bursa copulatrix is long and oval, 2 × as long as the ductus, and contains paired robust sclerotized signa in its distal portion, each ~0.24 × the length of the bursa.</p></tp:treatment-sec><tp:treatment-sec sec-type="Differential diagnosis" id="SECID0EAJAE"><title>Differential diagnosis.</title><p>In size and wing colour, the new species is similar to <italic><tp:taxon-name><tp:taxon-name-part taxon-name-part-type="genus" reg="Titanoptilus">T.</tp:taxon-name-part><tp:taxon-name-part taxon-name-part-type="species" reg="melanodonta">melanodonta</tp:taxon-name-part></tp:taxon-name></italic>, but it differs in the absence of the wide portion of dark spatulate scales along the fringe of the outer margin under the cleft on the second lobe and the narrow basal row of spatulate scales among the fringes of the third lobe. In <italic><tp:taxon-name><tp:taxon-name-part taxon-name-part-type="genus" reg="Titanoptilus">T.</tp:taxon-name-part><tp:taxon-name-part taxon-name-part-type="species" reg="melanodonta">melanodonta</tp:taxon-name-part></tp:taxon-name></italic>, a wide scale tooth within the fringe of the anal margin is present under the forewing cleft, and the basal fringe of the third lobe of the hindwing forms a wide triangular scale tooth. In the female genitalia, the presence of signa in the bursa copulatrix distinguishes <italic><tp:taxon-name><tp:taxon-name-part taxon-name-part-type="genus" reg="Titanoptilus">T.</tp:taxon-name-part><tp:taxon-name-part taxon-name-part-type="species" reg="murkwe">murkwe</tp:taxon-name-part></tp:taxon-name></italic> from other large species of the genus.</p></tp:treatment-sec><tp:treatment-sec sec-type="distribution" id="SECID0EHKAE"><title>Distribution.</title><p>The species is only known from Cameroon.</p></tp:treatment-sec><tp:treatment-sec sec-type="Flight period" id="SECID0EMKAE"><title>Flight period.</title><p>The species was collected in April.</p></tp:treatment-sec><tp:treatment-sec sec-type="etymology" id="SECID0ERKAE"><title>Etymology.</title><p>The species name is a noun in apposition, given in honour of the young and talented Cameroonian entomologist, Mercy Murkwe, who accompanied us during sampling of most specimens reported in this study.</p></tp:treatment-sec></tp:taxon-treatment>
