# Supplementary material for: ﻿Plume moths (Lepidoptera, Pterophoridae) of a recently discovered lepidopteran diversity hotspot in the Mount Cameroon area, with descriptions of four new species
Source: Zookeys. 2025 Mar 11;1231:145–68. doi: 10.3897/zookeys.1231.139530 (PMC11920818; doi:10.3897/zookeys.1231.139530)
Supplement: XML Treatment for Hellinsia ekonjo [file zookeys.1231.139530-treatment3.xml]

<!DOCTYPE tp:taxon-treatment
  PUBLIC "-//TaxonX//DTD Taxonomic Treatment Publishing DTD v0 20100105//EN" "tax-treatment-NSO.dtd">
<tp:taxon-treatment xmlns:tp="http://www.plazi.org/taxpub"><tp:treatment-meta><kwd-group><label>Taxon classification</label><kwd>
                <named-content content-type="kingdom">Animalia</named-content>
              </kwd><kwd>
                <named-content content-type="order">Lepidoptera</named-content>
              </kwd><kwd>
                <named-content content-type="family">Pterophoridae</named-content>
              </kwd></kwd-group><mixed-citation publication-type="journal"><person-group><name><surname>Ustjuzhanin</surname><given-names>Peter</given-names></name><name><surname>Kovtunovich</surname><given-names>Vasily N.</given-names></name><name><surname>Delabye</surname><given-names>Sylvain</given-names></name><name><surname>Maicher</surname><given-names>Vincent</given-names></name><name><surname>Sáfián</surname><given-names>Szabolcs</given-names></name><name><surname>Fokam</surname><given-names>Eric B.</given-names></name><name><surname>Tropek</surname><given-names>Robert</given-names></name></person-group><article-title>﻿Plume moths (<tp:taxon-name><tp:taxon-name-part taxon-name-part-type="order">Lepidoptera</tp:taxon-name-part></tp:taxon-name>, <tp:taxon-name><tp:taxon-name-part taxon-name-part-type="family">Pterophoridae</tp:taxon-name-part></tp:taxon-name>) of a recently discovered lepidopteran diversity hotspot in the Mount Cameroon area, with descriptions of four new species</article-title><source>Zookeys</source><day>11</day><month>03</month><year>2025</year><volume>1231</volume><fpage>145</fpage><lpage>168</lpage><pub-id pub-id-type="doi">10.3897/zookeys.1231.139530</pub-id></mixed-citation></tp:treatment-meta><tp:nomenclature><label>﻿</label><tp:taxon-name>
              <object-id xmlns:xlink="http://www.w3.org/1999/xlink" content-type="arpha" xlink:type="simple">3A9691DE-3FDD-575A-BC8E-8BFD12098B2A</object-id>
              <tp:taxon-name-part taxon-name-part-type="genus" reg="Hellinsia">Hellinsia</tp:taxon-name-part>
              <tp:taxon-name-part taxon-name-part-type="species" reg="ekonjo">ekonjo</tp:taxon-name-part>
              <object-id xmlns:xlink="http://www.w3.org/1999/xlink" content-type="zoobank" xlink:type="simple">https://zoobank.org/65DE0D2E-884E-46CE-84DE-83E609AC0572</object-id>
            </tp:taxon-name><tp:taxon-authority>Ustjuzhanin &amp; Kovtunovich</tp:taxon-authority><tp:taxon-status xmlns:xlink="http://www.w3.org/1999/xlink" xlink:type="simple">sp. nov.</tp:taxon-status><xref ref-type="fig" rid="F4">Figs 7–9</xref></tp:nomenclature><tp:treatment-sec sec-type="type material" id="SECID0EEMAE"><title>Type material examined.</title><p><bold><italic>Holotype</italic></bold> • ♂ (<named-content xmlns:xlink="http://www.w3.org/1999/xlink" content-type="dwc:institutional_code" xlink:title="Nature Education Centre, Jagiellonian University" xlink:href="http://grbio.org/institution/jagiellonian-university" xlink:type="simple">NECJU</named-content> no. 241017), Cameroon, PlanteCam, 1,100 m a.s.l., Mount Cameroon, <named-content xmlns:xlink="http://www.w3.org/1999/xlink" content-type="dwc:verbatimCoordinates" xlink:type="simple"><named-content content-type="geo-json" specific-use="{&#34;type&#34;:&#34;Point&#34;,&#34;coordinates&#34;:[9.070944,4.117500]}" id="NCID0EWMAE" xlink:type="simple">4.1175000°N, 9.0709440°E</named-content></named-content>, 09–14.IV.2015, V. Maicher, Sz. Sáfián, S. Janeček, R. Tropek leg.; <bold><italic>Paratypes</italic></bold> • 1♂, Cameroon, Buea, Mount Cameroon (SE slope), 09.XI.1986, G. Bassi leg. • 1♀, Cameroon, Crater Lake, 21.XI.2016, V. Maicher, Sz. Sáfián, S. Janeček, R. Tropek leg.; 3♀, 17–18.II.2017, P. Potocký, Sz. Sáfián, R. Tropek, J. Mertens, S. Janeček leg.; 1♂, 2♀, 23–29.IV.2017, V. Maicher, P. Potocký, S. Delabye leg. • 1♂, 1♀, Cameroon, Ekonjo, 24.X.2017, V. Maicher, S. Delabye leg. • 2♀, Cameroon, Elephant Camp, 19–24.XI.2014, V. Maicher, Sz. Sáfián, S. Janeček, R. Tropek leg.; 4♂, 2♀, 17–22.II.2017, P. Potocký, Sz. Sáfián, R. Tropek, J. Mertens, S. Janeček leg.; 1♀, 18–26.IV.2017, V. Maicher, P. Potocký, S. Delabye leg. •; 1♀, Cameroon, Mapanja, 14.V.2017, V. Maicher, P. Potocký, S. Delabye leg.; 2♂, 1♀, 23–28.X.2017, V. Maicher, S. Delabye leg.; 1♀, 23.X.2017, V. Maicher, S. Delabye leg. • 3♀, same data as the holotype; 1♂, 2♀, Cameroon, PlanteCam, 11–18.XII.2014, V. Maicher, Sz. Sáfián, S. Janeček, R. Tropek leg.; 1♂, 3♀, 29.I.–07.II.2016, Sz. Sáfián, R. Tropek, V. Maicher leg. (<abbrev xmlns:xlink="http://www.w3.org/1999/xlink" xlink:title="personal collections of P. Ustjuzhanin and V. Kovtunovich, located in Novosibirsk and Moscow" id="ABBRID0E5MAE" xlink:type="simple">CUK</abbrev>, <named-content xmlns:xlink="http://www.w3.org/1999/xlink" content-type="dwc:institutional_code" xlink:title="Nature Education Centre, Jagiellonian University" xlink:href="http://grbio.org/institution/jagiellonian-university" xlink:type="simple">NECJU</named-content>).</p><fig id="F4" position="float" orientation="portrait"><object-id xmlns:xlink="http://www.w3.org/1999/xlink" content-type="doi" xlink:type="simple">10.3897/zookeys.1231.139530.figures7-9</object-id><object-id xmlns:xlink="http://www.w3.org/1999/xlink" content-type="arpha" xlink:type="simple">C65B816A-63EE-51CB-8827-BD29226A0C07</object-id><label>Figures 7–9.</label><caption><p><italic><tp:taxon-name><tp:taxon-name-part taxon-name-part-type="genus" reg="Hellinsia">Hellinsia</tp:taxon-name-part><tp:taxon-name-part taxon-name-part-type="species" reg="ekonjo">ekonjo</tp:taxon-name-part></tp:taxon-name></italic> Ustjuzhanin &amp; Kovtunovich, sp. nov. <bold>7</bold> adult male, holotype, <named-content xmlns:xlink="http://www.w3.org/1999/xlink" content-type="dwc:institutional_code" xlink:title="Nature Education Centre, Jagiellonian University" xlink:href="http://grbio.org/institution/jagiellonian-university" xlink:type="simple">NECJU</named-content><bold>8</bold> male genitalia, holotype, NEJCU, preparation slide no. 241017 <bold>9</bold> female genitalia, paratype. Scale bar: 5 mm.</p></caption><graphic xmlns:xlink="http://www.w3.org/1999/xlink" xlink:href="zookeys-1231-145_article-139530__-g004.jpg" position="float" orientation="portrait" xlink:type="simple" id="oo_1277910.jpg"><uri content-type="original_file" xlink:type="simple">https://binary.pensoft.net/fig/1277910</uri></graphic></fig></tp:treatment-sec><tp:treatment-sec sec-type="description" id="SECID0EIOAE"><title>External characters.</title><p>The wingspan ranges from 15 to 19 mm, with the holotype measuring 17 mm. The thorax and tegulae are yellow. The head is covered with clinging yellow scales between the antennae. The collar is brown. The labial palpi are straight, short, and half the length of the eye diameter. The antennae are yellowish grey. The forewings are greyish brown, with the costal margin distally darkened with brown scales. A distinct oblique brown stroke is present at the base of the cleft, not extending as far as the costa. The fringes inside the cleft include a mix of yellow and dark-grey sections. The second lobe has dark-brown filiform scales on the dorsum, with narrow white patches near the apex, and an apical part darkened with brown scales. The hindwings are grey, noticeably darker than the forewings, with a pale brown fringe. The hind legs are yellowish brown.</p></tp:treatment-sec><tp:treatment-sec sec-type="description" id="SECID0ENOAE"><title>Description.</title><p><bold><italic>Male genitalia</italic>.</bold> The valves are oval and asymmetric. The sacculus on the left valve is relatively narrow and slightly wider apically, and barely extends beyond the middle of the valve. The harpe on the same valve is slightly shorter than the sacculus, slightly bent, and narrows apically. The right sacculus has a plate extending from a bifurcate sclerotised arm. The uncus is straight, acute, and bent slightly along its length. The saccus is slightly moderately rounded. The anellus arms are asymmetric, with the left arm being slightly shorter. Both arms are apically acute. The aedeagus is thin, apically slightly bent, and 2/3 the length of the right valve.</p><p><bold><italic>Female genitalia</italic>.</bold> The papillae anales are narrow and tapered. The posterior apophyses are thin. The distal margin of sternum VII is convex and rounded. The ostium is funnel-shaped, and the antrum is short, tubular, and shifted to the left. The ductus is as thick as the antrum, but membranous and relatively long. The bursa copulatrix is oval and lacks signa.</p></tp:treatment-sec><tp:treatment-sec sec-type="Differential diagnosis" id="SECID0E6OAE"><title>Differential diagnosis.</title><p>The male genitalia of the new species are similar to <italic><tp:taxon-name><tp:taxon-name-part taxon-name-part-type="genus" reg="Hellinsia">Hellinsia</tp:taxon-name-part><tp:taxon-name-part taxon-name-part-type="species" reg="adumbratus">adumbratus</tp:taxon-name-part></tp:taxon-name></italic> (Walsingham, 1881), but the latter differs in the absence of the tapered harpe on the right valve, having a narrower uncus, and an apically curved aedeagus. In the female genitalia, the convex sternum VII and the left-shifted antrum resemble <italic><tp:taxon-name><tp:taxon-name-part taxon-name-part-type="genus" reg="Hellinsia">Hellinsia</tp:taxon-name-part><tp:taxon-name-part taxon-name-part-type="species" reg="madecasseus">madecasseus</tp:taxon-name-part></tp:taxon-name></italic> (Bigot, 1964), but the new species differs by having a narrower ductus and lacking signa in the bursa copulatrix.</p></tp:treatment-sec><tp:treatment-sec sec-type="distribution" id="SECID0E2PAE"><title>Distribution.</title><p>The species is only known from Cameroon.</p></tp:treatment-sec><tp:treatment-sec sec-type="Flight period" id="SECID0EAQAE"><title>Flight period.</title><p>The species was collected from February to May, and from October to December.</p></tp:treatment-sec><tp:treatment-sec sec-type="etymology" id="SECID0EFQAE"><title>Etymology.</title><p>The species is named after Ekonjo, a village on the southern slope of Mount Cameroon, where it was collected. Several villagers contributed as field assistants and supported the project in various ways. This dedication aims to support the protection of Mount Cameroon unique biodiversity.</p></tp:treatment-sec></tp:taxon-treatment>
