# Supplementary material for: ﻿Plume moths (Lepidoptera, Pterophoridae) of a recently discovered lepidopteran diversity hotspot in the Mount Cameroon area, with descriptions of four new species
Source: Zookeys. 2025 Mar 11;1231:145–68. doi: 10.3897/zookeys.1231.139530 (PMC11920818; doi:10.3897/zookeys.1231.139530)
Supplement: XML Treatment for Hellinsia mapanja [file zookeys.1231.139530-treatment4.xml]

<!DOCTYPE tp:taxon-treatment
  PUBLIC "-//TaxonX//DTD Taxonomic Treatment Publishing DTD v0 20100105//EN" "tax-treatment-NSO.dtd">
<tp:taxon-treatment xmlns:tp="http://www.plazi.org/taxpub"><tp:treatment-meta><kwd-group><label>Taxon classification</label><kwd>
                <named-content content-type="kingdom">Animalia</named-content>
              </kwd><kwd>
                <named-content content-type="order">Lepidoptera</named-content>
              </kwd><kwd>
                <named-content content-type="family">Pterophoridae</named-content>
              </kwd></kwd-group><mixed-citation publication-type="journal"><person-group><name><surname>Ustjuzhanin</surname><given-names>Peter</given-names></name><name><surname>Kovtunovich</surname><given-names>Vasily N.</given-names></name><name><surname>Delabye</surname><given-names>Sylvain</given-names></name><name><surname>Maicher</surname><given-names>Vincent</given-names></name><name><surname>Sáfián</surname><given-names>Szabolcs</given-names></name><name><surname>Fokam</surname><given-names>Eric B.</given-names></name><name><surname>Tropek</surname><given-names>Robert</given-names></name></person-group><article-title>﻿Plume moths (<tp:taxon-name><tp:taxon-name-part taxon-name-part-type="order">Lepidoptera</tp:taxon-name-part></tp:taxon-name>, <tp:taxon-name><tp:taxon-name-part taxon-name-part-type="family">Pterophoridae</tp:taxon-name-part></tp:taxon-name>) of a recently discovered lepidopteran diversity hotspot in the Mount Cameroon area, with descriptions of four new species</article-title><source>Zookeys</source><day>11</day><month>03</month><year>2025</year><volume>1231</volume><fpage>145</fpage><lpage>168</lpage><pub-id pub-id-type="doi">10.3897/zookeys.1231.139530</pub-id></mixed-citation></tp:treatment-meta><tp:nomenclature><label>﻿</label><tp:taxon-name>
              <object-id xmlns:xlink="http://www.w3.org/1999/xlink" content-type="arpha" xlink:type="simple">9CDD3324-B8CC-58A5-878E-81FF5224B70C</object-id>
              <tp:taxon-name-part taxon-name-part-type="genus" reg="Hellinsia">Hellinsia</tp:taxon-name-part>
              <tp:taxon-name-part taxon-name-part-type="species" reg="mapanja">mapanja</tp:taxon-name-part>
              <object-id xmlns:xlink="http://www.w3.org/1999/xlink" content-type="zoobank" xlink:type="simple">https://zoobank.org/AA56663D-6C2E-463F-B718-2D41DA942DAB</object-id>
            </tp:taxon-name><tp:taxon-authority>Ustjuzhanin &amp; Kovtunovich</tp:taxon-authority><tp:taxon-status xmlns:xlink="http://www.w3.org/1999/xlink" xlink:type="simple">sp. nov.</tp:taxon-status><xref ref-type="fig" rid="F5">Figs 10–12</xref></tp:nomenclature><tp:treatment-sec sec-type="type material" id="SECID0EYRAE"><title>Type material examined.</title><p><bold><italic>Holotype</italic></bold> • ♂, (<named-content xmlns:xlink="http://www.w3.org/1999/xlink" content-type="dwc:institutional_code" xlink:title="Nature Education Centre, Jagiellonian University" xlink:href="http://grbio.org/institution/jagiellonian-university" xlink:type="simple">NECJU</named-content> No. 241019), Cameroon, Crater Lake, 1,500 m a.s.l., Mount Cameroon, <named-content xmlns:xlink="http://www.w3.org/1999/xlink" content-type="dwc:verbatimCoordinates" xlink:type="simple"><named-content content-type="geo-json" specific-use="{&#34;type&#34;:&#34;Point&#34;,&#34;coordinates&#34;:[9.071700,4.144300]}" id="NCID0EKSAE" xlink:type="simple">4.1443°N, 9.0717°E</named-content></named-content>, 21.XI.2016, V. Maicher, Sz. Sáfián, S. Janeček, R. Tropek leg.; <bold><italic>Paratypes</italic></bold> • 1♂, 1♀, and 3 other ex. Cameroon, Crater Lake, 23–29.IV.2017, V. Maicher, P. Potocký, S. Delabye leg.; 3♂, 1♀, 17–25.II.2017, P. Potocký, Sz. Sáfián, R. Tropek, J. Mertens, S. Janeček leg. • 3♂, Cameroon, Elephant camp, 17–22.II.2017, P. Potocký, Sz. Sáfián, R. Tropek, J. Mertens, S. Janeček leg.; 5 ex., 18–26.IV.2017, V. Maicher, P. Potocký, S. Delabye leg. • 2♂, 1♀, and 7 other ex., Cameroon, Mapanja, 10–15.V.2017, V. Maicher, P. Potocký, S. Delabye leg.; 2♂, 2♀, and 3 other ex., 23–28.X.2017, V. Maicher, S. Delabye leg. (<abbrev xmlns:xlink="http://www.w3.org/1999/xlink" xlink:title="personal collections of P. Ustjuzhanin and V. Kovtunovich, located in Novosibirsk and Moscow" id="ABBRID0ESSAE" xlink:type="simple">CUK</abbrev>, <named-content xmlns:xlink="http://www.w3.org/1999/xlink" content-type="dwc:institutional_code" xlink:title="Nature Education Centre, Jagiellonian University" xlink:href="http://grbio.org/institution/jagiellonian-university" xlink:type="simple">NECJU</named-content>).</p><fig id="F5" position="float" orientation="portrait"><object-id xmlns:xlink="http://www.w3.org/1999/xlink" content-type="doi" xlink:type="simple">10.3897/zookeys.1231.139530.figures10-12</object-id><object-id xmlns:xlink="http://www.w3.org/1999/xlink" content-type="arpha" xlink:type="simple">82C5A0AC-549D-5875-8A15-4F7705642148</object-id><label>Figures 10–12.</label><caption><p><italic><tp:taxon-name><tp:taxon-name-part taxon-name-part-type="genus" reg="Hellinsia">Hellinsia</tp:taxon-name-part><tp:taxon-name-part taxon-name-part-type="species" reg="mapanja">mapanja</tp:taxon-name-part></tp:taxon-name></italic> Ustjuzhanin &amp; Kovtunovich, sp. nov. <bold>10</bold> adult male, holotype, <named-content xmlns:xlink="http://www.w3.org/1999/xlink" content-type="dwc:institutional_code" xlink:title="Nature Education Centre, Jagiellonian University" xlink:href="http://grbio.org/institution/jagiellonian-university" xlink:type="simple">NECJU</named-content><bold>11</bold> male genitalia, holotype, NEJCU, preparation slide no. 241019 <bold>12</bold> female genitalia, paratype. Scale bar: 5 mm.</p></caption><graphic xmlns:xlink="http://www.w3.org/1999/xlink" xlink:href="zookeys-1231-145_article-139530__-g005.jpg" position="float" orientation="portrait" xlink:type="simple" id="oo_1277911.jpg"><uri content-type="original_file" xlink:type="simple">https://binary.pensoft.net/fig/1277911</uri></graphic></fig></tp:treatment-sec><tp:treatment-sec sec-type="description" id="SECID0E3TAE"><title>External characters.</title><p>The wingspan ranges from 17 to 19 mm, with the holotype measuring 19 mm. The head is brown, while the thorax and tegulae are pale yellow. The labial palpi are brown, thin, and short, being half the length of the eye diameter. The antennae are yellow, interspersed with brown scales. The forewings are pale yellow, with an oblique elongated brown streak at the cleft base, reaching the costal margin of the first lobe. A more or less round brown discal spot is present near middle of the forewing. The costal margin of the forewing, up to the cleft, is mixed with tiny brown scales. A brown spot is situated medially along the costal margin on the first lobe. The fringe inside the cleft is yellow, with brown filiform scales distally. The second lobe is apically darkened with brown scales. The fringe along the outer edge of the forewing is pale yellow, except for a patch of pale brown filiform scales in its distal part under cleft. The hindwings are yellow and lack any pattern. The fringe on the hindwings is pale yellow, with alternating pale brown portions. The hind legs are pale yellow, interspersed with tiny brown scales.</p></tp:treatment-sec><tp:treatment-sec sec-type="description" id="SECID0EBUAE"><title>Description.</title><p><bold><italic>Male genitalia</italic>.</bold> The valves are asymmetric, with the left valve narrower and longer than the right valve. The saccular process on the left valve is well-developed and strongly sclerotised, extending far beyond the middle of the valve, and is widened and curved distally. The harpe is shaped like a short, slightly curved spike. The right valve is wide and slightly shorter than the left valve. The sacculus in the distal portion has a well-expressed sclerotized plate with processes on the sides. The uncus is narrow, slightly curved, and apically acute. The saccus is slightly rounded. The anellus arms are short and wide, with the left arm slightly shorter than the right. Both arms are apically narrow and acute. The aedeagus is thin, straight, and less than half as long as the right valve.</p><p><bold><italic>Female genitalia</italic>.</bold> The papillae anales are short and triangular. The posterior apophyses are thin and long. The distal margin of sternum VII is convex and rounded, with a notch on the inner edge. The ostium is funnel-shaped, and the antrum is short, tubular, and shifted to the left. The ductus is short and membranous, smoothly transitioning into the narrow, elongated bursa copulatrix. Small, narrow, elongated signa are present laterally on the bursa.</p></tp:treatment-sec><tp:treatment-sec sec-type="Differential diagnosis" id="SECID0ETUAE"><title>Differential diagnosis.</title><p>Externally and in the genital structure, the species is similar to <italic><tp:taxon-name><tp:taxon-name-part taxon-name-part-type="genus" reg="Hellinsia">Hellinsia</tp:taxon-name-part><tp:taxon-name-part taxon-name-part-type="species" reg="ekonjo">ekonjo</tp:taxon-name-part></tp:taxon-name></italic>. The wings are characterised by a pale yellowish tint and an oblique elongated brown streak that reaches the costal edge of the forewing, whereas in <italic><tp:taxon-name><tp:taxon-name-part taxon-name-part-type="genus" reg="Hellinsia">H.</tp:taxon-name-part><tp:taxon-name-part taxon-name-part-type="species" reg="ekonjo">ekonjo</tp:taxon-name-part></tp:taxon-name></italic>, the wings are greyish brown and the elongated streak does not reach the costal edge of the forewing. In the male genitalia, the new species is distinguished by the valves of unequal length and width, the shape and size of the sacculus on the left valve, the shorter harpe, and the shorter, apically straight aedeagus. In the female genitalia, it is characterised by the signa in the bursa copulatrix and the small triangular papillae anales.</p></tp:treatment-sec><tp:treatment-sec sec-type="distribution" id="SECID0EPVAE"><title>Distribution.</title><p>The species is only known from Cameroon.</p></tp:treatment-sec><tp:treatment-sec sec-type="Flight period" id="SECID0EUVAE"><title>Flight period.</title><p>The species was collected from February to May, and from October to November.</p></tp:treatment-sec><tp:treatment-sec sec-type="etymology" id="SECID0EZVAE"><title>Etymology.</title><p>The species is named after Mapanja, a village on the southern slope of Mount Cameroon, where it was collected. Several villagers contributed as field assistants and supported the project in various ways. We strongly believe this dedication will also help protect the unique biodiversity of the region.</p></tp:treatment-sec></tp:taxon-treatment>
